# Supplementary material for: 21 novel pathogenic variants identified in a cohort of 77 Chinese families with osteogenesis imperfecta
Source: Front Genet. 2026 Apr 29;17:1825533. doi: 10.3389/fgene.2026.1825533 (PMC13167090; doi:10.3389/fgene.2026.1825533)
Supplement: Supplementary file 1 [file Table2.xlsx]

## Sheet: Sheet1
Gene	Variant No.	Patient No.	Zygote Type	Position	Nucleic Acid Change	Amino Acid Change	Variant Type	Affected Domain	PhyloP	PhastCons	SIFT	PolyPhen-2	CADD	MutationTaster	Family Co-segregation	ACMG
COL1A1	2	5	C-Het	Exon 10	c.719G>A	p.Arg240His	missense	Triple helix	3.87049	1	0.005	0.999	28.7	0.76	-	LP
	5	66	Het	Exon 45	c.3331C>T	p.Arg1111Cys	missense	Triple helix	2.7087	1	0	1	33	0.62	-	LP
	6	8	Het	Exon 48	c.3631G>A	p.Asp1211Asn	missense	C-terminal domain	5.54485	0.952756	0.037	0.997	23.9	0.33	-	LP
COL1A2	9	62	Het	Exon 18	c.911G>A	p.Gly304Asp	missense	Triple helix	9.73618	1	0.001	1	27.9	0.7	-	P
	11	19	Het	Exon 30	c.1757G>C	p.Gly586Ala	missense	Triple helix	9.734	1	0	0.999	26.7	1	-	P
	12	10	Het	Exon 31	c.1819G>A	p.Gly607Arg	missense	Triple helix	9.71004	1	0	1	29.6	0.98	Y	P
	13	70	Het	Exon 34	c.2063G>A	p.Gly688Glu	missense	Triple helix	9.561	1	0	1	27.8	0.62	-	LP
FKBP10	17	3	C-Het	Exon 6	c.1016G>A	p.Arg339Gln	missense	PPIase domains	7.84874	1	0.002	1	32	0.4	Y	LP
The patients with family history were analyzed and all met the criteria of co-segregation within the family. Some patients only came individually and no co-segregation analysis was conducted.
