# Supplementary material for: 21 novel pathogenic variants identified in a cohort of 77 Chinese families with osteogenesis imperfecta
Source: Front Genet. 2026 Apr 29;17:1825533. doi: 10.3389/fgene.2026.1825533 (PMC13167090; doi:10.3389/fgene.2026.1825533)
Supplement: Supplementary file 2 [file Table1.xlsx]

## Sheet: Sheet1
Gene	Patient No.	Zygote type	Position	Nucleic Acid Change	Amino Acid Change	Variant Type	Clinical type	Sex	Age (years)	Height (cm)	Standard deviation of height	Number of fractures	Blue sclerae	Dentinogenesis imperfecta	Ligament laxity	Limb deformity	Scoliosis	Pectus carinatum	Limited mobility	Hearing Loss
COL1A1	27	Het	exon 2	c.253_254insCGCCG	p.Glu85X	nonsense	Ⅰ	F	11	128	-2.53	1-5	Y	Y	/	Y	/	Y	/	/
	76	Het	exon 2	c.416_419delGACT	p.Gly139Valfs*125	deletion	Ⅰ	F	15	135	-4.1	10-20	Y	Y	/	/	/	/	/	/
	42	Het	exon 8	c.599G>T	p.Gly200Val	missense	Ⅰ	F	26	153	-0.862069	5-10	Y	/	/	/	/	/	/	/
	67	Het	exon 10	c.697-1G>A	.	splicing	Ⅲ	M	16	150	-3.2	10-20	Y	Y	/	Y	Y	Y	Y	/
	5	C-Het	exon 10/exon 12	c.719G>A/c.823G>A	p.Arg240His/p.Gly275Ser	missense/missense	Ⅲ	M	23	118	-7.83333	10-20	Y	Y	/	Y	/	/	Y	/
	43	Het	exon 10	c.751-1G>A	.	splicing	Ⅰ	F	39	150	-1.37931	5-10	Y	/	/	/	/	/	/	/
	59	Het	exon 11	c.801_802delCA	p.His267Glnfs*19	deletion	Ⅰ	M	26	170	0.0454545	1-5	Y	Y	Y	Y	/	Y	/	/
	65	Het	exon 14	c.934C>T	p.Arg312Cys	missense	Ⅳ	F	35	143	-2.58621	5-10	/	/	Y	Y	/	/	Y	/
	47	Het	exon 17	c.1111G>A	p.Gly371Ser	missense	Ⅲ	M	36	110	-9.04545	20-30	/	Y	Y	Y	Y	Y	/	/
	22	Het	exon 17	c.1155+1G>A	.	splicing	Ⅲ	M	26	140	-4.5	20-30	Y	/	Y	/	Y	Y	/	/
	16	Het	exon 18	c.1200+1G>A	.	splicing	Ⅰ	F	30	138	-3.44828	1-5	Y	Y	Y	Y	/	/	/	/
	57	Het	exon 19	c.1219G>T	p.Gly407Cys	missense	Ⅰ	F	12	130	-3.13	1-5	Y	Y	Y	/	/	Y	/	/
	26	Het	exon 19	c.1299+1G>A	.	splicing	Ⅰ	F	3	85	-3.2	1-5	Y	/	/	/	/	/	/	/
	74	Het	exon 19	c.1299+1G>A	.	splicing	Ⅰ	F	9	112	-3.37	1-5	Y	/	/	Y	/	/	/	/
	50	Het	exon 21	c.1414C>T	p.Arg472X	nonsense	Ⅰ	M	16	123	-7.4	10-20	Y	/	/	Y	/	/	/	/
	35	Het	exon 25	c.1715G>C	p.Gly572Ala	missense	Ⅳ	M	26	158	-1.77273	10-20	Y	Y	/	/	/	/	/	/
	13	Het	exon 26	c.1792C>T	p.Arg598X	nonsense	Ⅳ	M	18	163	-1.01515	10-20	/	Y	/	/	/	/	/	/
	7	Het	exon 31	c.2127+1G>A	.	splicing	Ⅰ	M	17	163	-1.33	10-20	Y	/	/	Y	/	/	Y	/
	45	Het	exon 32	c.2128-1G>T	.	splicing	Ⅰ	M	5	90	-5.24	1-5	Y	/	/	/	/	/	/	/
	77	Het	exon 32	c.2216C>T	p.Pro739Leu	missense	Ⅰ	M	10	96	-6.4	1-5	Y	Y	Y	/	/	/	/	/
	25	Het	exon 33	c.2299G>A	p.Gly767Ser	missense	Ⅲ	F	34	120	-6.55172	10-20	/	Y	Y	Y	Y	Y	Y	/
	4	Het	exon 34	c.2362G>A	p.Gly788Ser	missense	Ⅲ	M	24	125	-6.77273	10-20	Y	Y	Y	Y	Y	Y	Y	/
	61	Het	exon 35	c.2424delC	p.Pro808X	nonsense	Ⅰ	F	11	118	-3.85	1-5	Y	Y	/	Y	/	/	/	/
	49	Het	exon 36	c.2461G>A	p.Gly821Ser	missense	Ⅳ	F	12	110	-5.93	1-5	/	/	/	/	/	/	/	/
	56	Het	exon 38	c.2644C>T	p.Arg882X	nonsense	Ⅰ	M	5	110.5	-0.36	1-5	Y	/	/	/	/	/	/	/
	36	Het	exon 43	c.3207+1G>A	.	splicing	Ⅰ	M	16	161	-1.49	30-40	Y	Y	/	Y	/	/	/	/
	14	Het	exon 44	c.3235G>A	p.Gly1079Ser	missense	Ⅰ	M	13	133	-3.17	1-5	Y	Y	/	/	/	/	/	/
	66	Het	exon 45	c.3331C>T	p.Arg1111Cys	missense	Ⅲ	M	21	150	-2.98485	1-5	/	Y	/	Y	Y	Y	/	/
	30	Het	exon 48	c.3559G>T	p.Gly1187Cys	missense	Ⅰ	M	24	140	-4.5	1-5	Y	/	/	Y	/	/	/	/
	8	Het	exon 48	c.3631G>A	p.Asp1211Asn	missense	Ⅳ	M	12	128	-2.73	1-5	/	Y	/	/	/	/	/	/
	11	Het	exon 48	c.3712delC	p.Leu1238X	nonsense	Ⅰ	F	47	157	-0.172414	1-5	Y	/	Y	Y	/	Y	/	/
	39	Het	exon 48	c.3766G>A	p.Ala1256The	missense	Ⅳ	M	21	160	-1.4697	30-40	/	/	/	Y	/	/	/	/
	1	Het	exon 48	c.3766G>A	p.Ala1256Thr	missense	Ⅰ	F	21	107	-8.7931	1-5	Y	Y	/	/	Y	/	/	/
	63	Het	exon 48	c.3813_3814insCAGAG	p.Gly1272X	nonsense	Ⅰ	M	25	152	-2.68182	1-5	Y	/	Y	Y	/	/	/	/
	48	Het	exon 51	c.4316T>C	p.Ile1439Thr	missense	Ⅲ	F	38	107	-8.7931	30-40	/	Y	/	Y	/	Y	/	/
	32	Het	exon 51	c.4321G>C	p.Asp1441His	missense	Ⅲ	F	32	105	-9.13793	1-5	Y	Y	Y	Y	/	/	Y	/
	18	Het	exon 51	c.4364G>T	p.Gly1455Val	missense	Ⅳ	M	6	85	-7.51	1-5	/	/	/	/	/	/	Y	/
COL1A2	20	Het	exon 12	c.578G>T	p.Gly193Val	missense	Ⅰ	F	36	146	-2.06897	10-20	Y	/	Y	/	/	/	/	/
	37	Het	exon 16	c.739G>T	p.Gly247Cys	missense	Ⅰ	F	38	95	-10.8621	1-5	Y	Y	Y	/	/	/	Y	/
	62	Het	exon 18	c.911G>A	p.Gly304Asp	missense	Ⅳ	M	19	115	-8.28788	20-30	/	Y	/	Y	/	/	/	/
	53	Het	exon 19	c.955G>T	p.Gly319Trp	missense	Ⅲ	F	27	110	-8.27586	30-40	Y	Y	/	Y	Y	Y	Y	/
	9	Het	exon 19	c.982G>A	p.Gly328Ser	missense	Ⅲ	M	52	80	-13.5909	10-20	/	Y	/	Y	Y	Y	/	/
	73	C-Het	exon 19/exon 44	c.982G>A/c.2933G>A	p.Gly328Ser/p.Rro978His	missense/missense	Ⅰ	F	18	130	-5.24	10-20	Y	Y	/	Y	/	/	/	/
	6	Het	exon 19	c.1009G>A	p.Gly337Ser	missense	Ⅳ	M	15	142	-3.92	1-5	/	/	/	/	/	/	/	/
	24	Het	exon 19	c.1031_1033del	p.344_345del	deletion	Ⅲ	F	23	100	-10	40-50	Y	Y	Y	Y	Y	Y	/	/
	40	Het	intron 19	c.1036-2A>C	.	splicing	Ⅰ	M	8	105	-4.16	1-5	Y	Y	/	/	/	/	/	Y
	41	Het	exon 21	c.1090G>A	p.Gly364Ser	missense	Ⅰ	F	44	130	-4.82759	20-30	Y	/	/	Y	/	/	/	Y
	44	Het	exon 21	c.1144G>A	p.Gly382Ser	missense	Ⅳ	F	32	130	-4.82759	20-30	/	Y	/	Y	/	/	/	/
	19	Het	exon 30	c.1757G>C	p.Gly586Ala	missense	Ⅳ	M	23	158	-1.77273	10-20	/	Y	/	Y	/	/	/	/
	10	Het	exon 31	c.1819G>A	p.Gly607Arg	missense	Ⅳ	M	10	110	-4.4	1-5	/	Y	/	Y	/	/	/	/
	71	Het	exon 33	c.2008G>C	p.Gly670Arg	missense	Ⅳ	M	17	143	-4.5	20-30	/	/	/	Y	/	/	/	/
	72	Het	exon 34	c.2027G>T	p.Gly676Val	missense	Ⅳ	M	20	158	-1.77273	10-20	/	Y	/	Y	/	/	/	/
	70	Het	exon 34	c.2063G>A	p.Gly688Glu	missense	Ⅳ	M	14	123	-5.53	1-5	/	/	/	/	/	/	/	/
	64	Het	exon 36	c.2187+2T>C	.	splicing	Ⅲ	F	51	117	-7.06897	30-40	/	Y	/	Y	/	/	/	/
	68	Het	exon 43	c.2835+1G>A	.	splicing	Ⅰ	M	18	171	-0.07	10-20	Y	/	/	/	/	/	/	/
	60	Het	exon 43	c.2835+1G>A	.	splicing	Ⅳ	M	36	155	-2.22727	5-10	/	Y	/	Y	/	/	Y	/
	54	Het	exon 44	c. 2873G>A	p.Gly958Asp	Missense	Ⅲ	M	29	117	-7.98485	20-30	Y	Y	/	Y	/	/	Y	/
	51	Het	exon 44	c.2882G>A	p.Gly961Asp	Missense	Ⅳ	F	10	121	-2.73	1-5	/	/	/	/	/	/	/	/
	21	Het	exon 44	c.2905G>A	p.Val969Met	Missense	Ⅲ	F	28	85	-12.5862	10-20	Y	Y	Y	Y	Y	Y	Y	/
COL1A1/COL1A2	2	C-Het	exon48/exon42	c.3766G>A/c.2755G>A	p.Ala1256Thr/p.Gly919Ser	missense/missense	Ⅳ	M	26	159	-1.62121	10-20	/	Y	/	/	/	/	/	/
WNT1	31	C-Het	exon 1/exon 3	c.2T>C/c.505G>T	p.Met1Thr/p.Gly169Cys	missense/missense	Ⅲ	F	7	100	-4.08	1-5	/	Y	Y	Y	Y	/	Y	/
	12	C-Het	exon 2/exon 2	c.105-2A>G/c.284G>A	./p.Trp95X	splicing/nonsense	Ⅳ	F	5	75	-8.52	1-5	/	/	/	Y	/	/	Y	/
	52	Hom	exon 3	c.385G>A	p.Ala129Thr	missense	Ⅳ	M	19	110	-9.04545	1-5	/	/	/	Y	/	/	Y	/
	29	C-Het	exon 3/exon 4	c.397G>A/c.774C>A	p.Ala133Thr/p.Tyr258X	missense/nonsense	Ⅲ	M	22	120	-7.5303	50-60	/	/	Y	Y	Y	Y	Y	/
	69	Hom	exon 3	c.620G>A	p.Arg207His	missense	Ⅲ	M	13	93	-7.82	5-10	/	Y	/	Y	Y	/	Y	/
	75	Hom	exon 4	c.677C>T	p.Ser226Leu	missense	Ⅳ	M	7	127	0.25	1-5	/	/	/	Y	/	/	/	/
	33	Hom	exon 4	c.970G>T	p.Gly324Cys	missense	Ⅲ	M	44	80	-13.5909	30-40	/	Y	/	Y	Y	/	/	/
FKBP10	46	Hom	exon 4	c.705_709dupCCTGG	p.Tyr237Trpfs*11	insertion	Ⅳ	F	25	110	-8.27586	10-20	/	Y	/	Y	Y	Y	/	/
	38	Hom	exon 5	c.825dupC	p.Gly278Argfs*95	insertion	Ⅳ	F	21	138	-3.44828	1-5	/	/	/	Y	/	/	/	/
	17	C-Het	exon 5/exon 9	c.762_763insCACGTCCTC/c.1405G>T	p.F254delinsFHVL/p.Gly469X	nonsense/insertion	Ⅲ	M	22	160	-1.4697	10-15	/	/	/	Y	Y	/	Y	/
	3	C-Het	exon 6/exon 6	c.918-6T>G/c.1016G>A	./p.Arg339Gln	splicing/missense	Ⅳ	F	16	100	-10.39	1-5	Y	Y	/	Y	/	/	/	/
TMEM38B	34	C-Het	exon 3/exon 4	c.317C>A/c.507G>A	p.Ser106X/p.Trp169X	nonsense/nonsense	Ⅰ	F	28	146	-2.06897	20-30	Y	Y	/	/	/	/	/	/
	15	Hom	exon 4	c.507G>A	p.Trp169X	nonsense	Ⅳ	M	16	157	-2.11	10-15	/	/	/	/	/	/	Y	/
SERPINF1	23	Hom	exon 4	c.559dupA	p.Pro186X	nonsense	Ⅲ	M	5	88	-5.71	10-15	Y	/	/	Y	/	/	Y	/
	28	Hom	exon 4	c.638_639del	p.Asp213X	nonsense	Ⅲ	F	22	138	-3.44828	50-60	Y	/	Y	/	Y	Y	Y	/
IFITM5	55	Hom	exon 1	c.-14C>T	p.Met1extMet-5	splicing	Ⅴ	F	18	100	-10.47	5-10	/	Y	Y	Y	Y	Y	Y	/
	58	Hom	exon 1	c.-14C>T	p.Met1extMet-5	splicing	Ⅴ	F	34	120	-6.55172	10-20	/	Y	Y	Y	/	Y	Y	/
Het=heterozygous, Hom=homozygous, C-Het=compound heterozygous, P=Pathogenic, LP=Likely Pathogenic. F=Female. M=Male. The standard deviation of height for children aged <7 years were calculated according to WS/T 423‑2022 (National Health Commission of China). The standard deviation of height for children aged 7-18 years were calculated according to WS/T 612‑2018 (National Health Commission of Chin…
